# Supplementary material for: Insulin regulation of regional lipolysis in upper-body obese and lean humans
Source: JCI Insight. 2024 Apr 11;9(9):e175629. doi: 10.1172/jci.insight.175629 (PMC11141918; doi:10.1172/jci.insight.175629)
Supplement: Supporting data values [file jciinsight-9-175629-s251.xlsx]

## Sheet: Figure 1
Arterial palmitate concentrations			30	40	50	60		150	160	170	180		270	280	290	300			Arterial insulin concentrations				40	50	60			160	170	180			280	290	300
	group	number																		group	number
	LM	1	96.6678	102.026	97.0157	106.094		36.2864	34.3764	31.461	26.3353		5.85711	5.40021	11.1981	7.6345				LM	1		2.8	3.7	3.6			17.8	16.2	18.2			146	162	144
	LM	2	171.654	163.933	164.859	152.423		40.1136	39.7339	40.6053	33.4707		16.7858	11.8522	12.0129	10.217				LM	2		4.1	6.1	4.4			14.4	12	10.9			82	84.5	81.8
	LM	3	57.4004	63.4352	59.9814	70.9459		92.2018	88.1832	78.9727	80.1973		35.5654	46.4405	95.0126					LM	3		4.12	3.29	4.81			21.4	18.7	15.6			124	129
	LM	4	72.2105	77.6985	87.4656	120.04		13.4832	11.1695	10.2343	9.54381		4.69828	7.91709	6.55659	4.42235				LM	4		2.3	1.5	1.6			11.2	13.4	12.5			130	129	132
	LM	5	90.7925	93.7181	86.0191	83.8318		32.7937	32.4343	26.6564	26.2052		14.7986	12.894	14.1007	11.8019				LM	5		8.6	7	7.3			22.6	22.6	22.6			191	184	175
	LM	6	107.647	123.467	121.412	110.624		12.5991	9.39104	8.26788	7.32553		5.91965	6.00027	7.98357	21.7771				LM	6		1.7	1.3	1.4			10.7	12.1	12.6			130	130	124
	LM	7	108.399	110.471	107.141	100.202		29.1072	29.4739	30.8591	32.0433		7.48213	8.0385	8.62808	7.32048				LM	7		2.1	2.3	3.8			12.2	10	9.2			106	103	107
MN			100.682	104.964	103.413	106.309		36.655	34.966	32.4366	30.7316		13.0153	14.0775	22.2132	10.5289			MN				3.67429	3.59857	3.84429			15.7571	15	14.5143			129.857	131.643	127.3
SEM			13.752	12.3955	12.5334	9.91241		10.1007	9.89478	8.92595	9.11914		4.16127	5.49604	12.1725	2.47791			SEM				0.895382	0.835323	0.759956			1.84956	1.67517	1.75369			12.8108	12.6513	12.9994
	LW	1	136.33	123.74	105.921	93.1456		38.291	25.0085	14.7311	14.5487		6.51643	5.9612	5.79413	5.65868				LW	1		5.9	4.9	4.2			17	14.7	15.1			88.8	82.2	92.5
	LW	2	148.203	149.455	163.025	163.733		25.2965	26.2956	20.4864	23.5133		22.254	28.4212	12.3477					LW	2		3.8	4	3			14.4	16.9	15.4			103	98.3	94.8
	LW	3	137.796	179.147	182.84	182.675		72.6214	69.8606	64.9338	54.9704		11.0681	10.2941	8.96772	11.4049				LW	3		4.3	4.1	3.8			14.6	15	15.2			104	108	87.6
	LW	4	95.0287	122.289	92.1796	93.4511		16.2192	12.8294	11.5419	10.6447		7.56434	6.65641	5.78011	16.1574				LW	4		3.2	3.5	2.7			9.9	10.7	11.8			72.5	72.6	89.1
	LW	5	86.0216	121.292	143.538	154.374		121.808	117.124	112.538	112.97		33.0902	36.5224	35.8692	35.2019				LW	5		2.4	2.3	2.8			10	8	8.7			68.9	69.4	68.5
	LW	6	420.463	244.663	235.932	341.014		36.3059	34.1764	28.318	23.6407		15.8189	14.753	13.4015	14.8037				LW	6		4.4	3.8	3.7			19.1	18.5	17.8			89.6	86.5	87.2
	LW	7	118.226	153.342	183.994	177.746		53.7702	52.4904	44.6512	43.6022		7.93301	8.83025	5.50064	8.12578				LW	7		2.74	3.25	3.02			8.45	7.82	6.99			72.1	74.6	72.9
MN			163.153	156.276	158.204	172.306		52.0446	48.2549	42.4571	40.5558		14.8922	15.9198	12.523	15.2254			MN				3.82	3.69286	3.31714			13.35	13.0886	12.9986			85.5571	84.5143	84.6571
SEM			43.7534	16.7816	18.6731	31.426		13.5656	13.5431	13.6525	13.4594		3.69404	4.49605	4.07824	4.30747			SEM				0.448829	0.304808	0.218018			1.51331	1.61406	1.49682			5.56412	5.38872	3.77503
	OM	1	106.413	123.535	136.896	149.215		42.4304	41.4652	40.5935	29.9616		8.24632	10.3022	11.2989	10.8232				OM	1		3	3.4	3.3			18	17.9	17.8			95.7	105	193
	OM	2	106.853	124.05	131.848	152.483		80.8167	78.8159	76.3261	83.9037		75.6225	10.5857	11.6499	12.7632				OM	2		1	3.3	3.6			11.1	12.3	12.7			127	140	139
	OM	3	90.2507	78.2797	81.3523	83.9577		46.3748	42.0705	42.5564	30.9984		13.6713	13.0374	12.3699	9.37699				OM	3		10.5	8.36	9.44			63.2	69.5	71.9			256	190	184
	OM	4	119.51	134.995	152.579	159.418		96.4608	75.1788	66.8154	95.0201		33.2143	27.9982	28.4864	27.9139				OM	4		12.8	14	14				41	34			189	204	204
	OM	5	107.268	95.3426	88.3405	85.7509		38.1537	31.9838	30.0839	34.6304		11.3714	14.2372	16.3811	6.92615				OM	5		12.7	13.2	11.2				26.6	27.8			143	155	170
	OM	6	93.8265	100.58	109.438	111.47		52.9876	52.3942	49.7772	45.9584		14.8953	16.8371	13.5812	18.666				OM	6		8	7.4	8.8			25.4	22.3	24.3			157	168	158
	OM	7	101.168	107.386	123.226	125.492		69.6305	64.3657	60.1902	55.0767		11.4809	11.4809	11.4809	11.4809				OM	7		2.2	3.3	3.2			12	13.4	13.5			145	124	126
MN			103.613	109.167	117.668	123.97		60.9792	55.182	52.3347	53.6499		24.0717	14.9255	15.0355	13.9929			MN				7.17143	7.56571	7.64857			25.94	29	28.8571			158.957	155.143	167.714
SEM			3.6668	7.42754	9.84053	11.8795		8.26572	6.8117	6.1375	9.90905		9.13355	2.3435	2.34021	2.69367			SEM				1.91619	1.74267	1.63721			9.65969	7.6848	7.74624			19.3931	13.346	10.7852
	OW	1	173.597	178.676	174.818	179.42		56.1458	48.1168	42.6958	37.9149		10.0618	10.8516	8.77683	7.87317				OW	1		3.7	5.6	4.3			10.3	9.6	9.8			74.4	77.2	78.3
	OW	2	130.598	132.482	124.07	127.168		82.2499	78.6994	60.4346	52.5316		10.9984	9.57204	27.1884	29.4547				OW	2		10.8	10	9.2			36.4	36.4	7.2			85.3	96.8	92.6
	OW	3	160.848	175.429	185.64	200.398		126.819	122.554	114.777	106.378		34.9212	27.3382	26.911	28.7292				OW	3		9.4	12.7	7.7			14	14.1	14.5			83.6	78.2	75.1
	OW	4	179.632	176.777	187.762	186.619			77.0491	76.0926	70.802		12.9941	11.3938	9.84091	9.90916				OW	4		8.3	8.8	8			22.8	24.3	25.5			122	116	116
	OW	5	173.151	161.298	164.191	158.305		20.9184	18.4754	20.0158	17.8576		5.02576	4.8113	4.61372	4.19693				OW	5		9.03	6.16	8.12			12.1	11.9	11			102	114	116
	OW	6	235.095	160.761	138.148	146.016			64.2501	97.7492	80.166		17.3106	14.8717	12.8694	8.87851				OW	6		2.1	2.4	1.9			5.9	6.6	7.4			48.4	56.3	51
	OW	7	128.96	146.67	130.329	128.769		80.6559	85.8612	93.2682	83.3369		16.4517	16.4785	16.6582	16.8987				OW	7		9.26	8.02	7.34			13.2	13.8	13.2			84.9	82.5	87
MN			168.84	161.728	157.851	160.956		73.3579	70.7152	72.1476	64.141		15.3948	13.6167	15.2655	15.1343			MN				7.51286	7.66857	6.65143			16.3857	16.6714	12.6571			85.8	88.7143	88
SEM			13.5085	6.51854	10.0969	10.8705		17.3733	12.2494	12.5894	11.3582		3.60923	2.69269	3.34679	3.8785			SEM				1.23614	1.25799	0.977722			3.85112	3.89283	2.37526			8.60163	8.13822	8.75549

## Sheet: Figure 2
			systemic palmitate release				insulin concentrations							single leg palmitate release				insulin concentrations							splanchnic palmitate release				insulin concentrations								upper body non-splanchnic palmitate release				insulin concentrations
			interval				interval							interval				interval							interval				interval								interval				interval
group	number		base	low dose insulin	high dose insulin		base	low dose insulin	high dose insulin			group	number	base	low dose insulin	high dose insulin		base	low dose insulin	high dose insulin			group	number	base	low dose insulin	high dose insulin		base	low dose insulin	high dose insulin			group	number		base	low dose insulin	high dose insulin		base	low dose insulin	high dose insulin
LW	1		108.688	26.01	12.583		5	15.6	87.8333			LW	1	8.7724	1.1227	0.6116		5	15.6	87.8333			LW	1	3.9839	3.4297	3.0038		5	15.6	87.8333			LW	1		95.9321	21.4576	8.9677		5	15.6	87.8333
LW	2		165.418	91.0542	21.0936		3.6	15.5667	98.7			LW	2	33.0057	21.1753	2.2786		3.6	15.5667	98.7			LW	2	16.8814	0.882841	4.02026		3.6	15.5667	98.7			LW	2		115.5	68.9961	14.7948		3.6	15.5667	98.7
LW	3		271.059	108.424	26.7241		4.06667	14.9333	99.8667			LW	3	37.3263	11.675	1.6716		4.0667	14.9333	99.8667			LW	3	3.9661	9.0439	6.3223		4.0667	14.9333	99.8667			LW	3		229.767	87.7046	18.7302		4.0667	14.9333	99.8667
LW	4		153.677	26.6146	15.821		3.13333	10.8	78.0667			LW	4	11.8118	2.5687	0.8401		3.1333	10.8	78.0667			LW	4	1.3	4.8661	2.5783		3.1333	10.8	78.0667			LW	4		140.6	19.1798	12.4025		3.1333	10.8	78.0667
LW	5		132.325	140.427	75.6145		2.5	8.9	68.9333			LW	5	13.288	24.234	3.5024		2.5	8.9	68.9333			LW	5	4.3968	0.1	7.2744		2.5	8.9	68.9333			LW	5		114.641	116.1	64.8377		2.5	8.9	68.9333
LW	6		222.659	50.3224	29.964		3.96667	18.4667	87.7667			LW	6	14.376	4.2509	4.1209		3.9667	18.4667	87.7667			LW	6	11.9864	5.7197	1.9135		3.9667	18.4667	87.7667			LW	6		196.296	40.3518	23.9296		3.9667	18.4667	87.7667
LW	7		208.511	85.4894	21.449		3.00333	7.75333	73.2			LW	7	19.8099	9.4675	2.8721		3.0033	7.7533	73.2			LW	7	8.4615	19.8726	5.4895		3.0033	7.7533	73.2			LW	7		180.239	56.1493	13.0874		3.0033	7.7533	73.2
MN			180.334	75.4773	29.0356		3.61	13.1457	84.9095			MN		19.77	10.642	2.27104		3.61	13.1457	84.9095			MN		7.28231	6.27355	4.37172		3.61	13.1457	84.9095			MN			153.282	58.5627	22.3928		3.61	13.1457	84.9095
SEM			21.3739	16.2672	8.07958		0.312262	1.51185	4.55072			SEM		4.1941	3.43227	0.499052		0.312267	1.51186	4.55073			SEM		2.07968	2.5362	0.767396		0.312267	1.51186	4.55073			SEM			18.7701	13.3932	7.30575		0.312267	1.51186	4.55073
OW	1		237.443	69.6845	26.1672		4.53333	9.9	76.6333			OW	1	15.5176	5.3539	1.0323		4.5333	9.9	76.6333			OW	1	9.87829	6.53516	4.24963		4.5333	9.9	76.6333			OW	1		212.048	57.7954	20.9		4.5333	9.9	76.6333
OW	2		261.167	160.261	60.7888		10	26.6667	91.5667			OW	2	16.3989	10.4195	0.129227		10	26.6667	91.5667			OW	2	59.016	32.4724	0.299719		10	26.6667	91.5667			OW	2		231.2	149.8	58.8		10	26.6667	91.5667
OW	3		365.264	263.211	97.9569		9.93333	14.2	78.9667			OW	3	25.9359	5.43436	0.819133		9.9333	14.2	78.9667			OW	3	11.3398	21.4408	10.2444		9.9333	14.2	78.9667			OW	3		327.988	257.7	97.1		9.9333	14.2	78.9667
OW	4		373.033	172.169	39.4976		8.36667	24.2	118			OW	4	46.7826	17.6292	5.5329		8.36667	24.2	118			OW	4	38.4084	9.7524	4.8072		8.36667	24.2	118			OW	4		287.842	144.787	29.1575		8.36667	24.2	118
OW	5		231.542	154.362	28.8142		7.77	11.6667	110.667			OW	5	14.4	11.6451	5.31556		7.77	11.6667	110.667			OW	5	50.8	19.8147	18.1038		7.77	11.6667	110.667			OW	5		166.8	122.6	5.4		7.77	11.6667	110.667
OW	6		215.925	34.1812	13.7896		2.13333	6.63333	51.9			OW	6	28.4304	6.9529	5.5116		2.1333	6.6333	51.9			OW	6	20.5751	13.4665	12.8492		2.1333	6.6333	51.9			OW	6		166.919	13.7617	0.1		2.1333	6.6333	51.9
OW	7		169.109	97.905	34.2367		8.20667	13.4	84.8			OW	7	23.185	19.487	4.5277		8.2067	13.4	84.8			OW	7	16.9333	13.3387	8.7449		8.2067	13.4	84.8			OW	7		128.99	65.0793	20.9641		8.2067	13.4	84.8
MN			264.783	135.968	43.0359		7.27762	15.2381	87.5048			MN		24.3786	10.9889	3.26692		7.27761	15.2381	87.5048			MN		29.5644	16.6887	8.47126		7.27761	15.2381	87.5048			MN			217.398	115.932	33.2031		7.27761	15.2381	87.5048
SEM			28.9583	28.7156	10.6498		1.09925	2.80593	8.37945			SEM		4.26495	2.16003	0.935924		1.09925	2.80594	8.37945			SEM		7.49062	3.28884	2.253		1.09925	2.80594	8.37945			SEM			26.8753	30.2871	12.84		1.09925	2.80594	8.37945
LM	1		142.374	64.2981	15.1866		3.36667	17.4	150.667			LM	1										LM	1
LM	2		95.6794	36.5405	17.3704		4.86667	12.4333	82.7667			LM	2	8.7222	4.4202	0.6738		3.3667	17.4	150.667			LM	2	8.9778	6.5614	2.863		3.3667	17.4	150.667			LM	1		124.674	53.3165	11.6498		3.3667	17.4	150.667
LM	3		73.113	19.713	23.5752		4.07333	18.5667	126.5			LM	3	27.3335	4.0214	1.6556		4.8667	12.4333	82.7667			LM	3	23.4551	17.4379	9.9971		4.8667	12.4333	82.7667			LM	2		44.8907	15.0813	5.7177		4.8667	12.4333	82.7667
LM	4		105.184	15.5349	10.8577		1.8	12.3667	130.333			LM	4	13.4452	1.0658	1.745		4.0733	18.5667	126.5			LM	4	8.2031	2.3535	0.5427		4.0733	18.5667	126.5			LM	3		51.4646	16.2938	21.2875		4.0733	18.5667	126.5
LM	5			41.6145	23.8448		7.63333	22.6	183.333			LM	5	5.7713	1.1289	0.0066067		1.8	12.3667	130.333			LM	5	4.7864	4.9256	3.6007		1.8	12.3667	130.333			LM	4		94.6266	9.4804	7.2505		1.8	12.3667	130.333
LM	6		159.217	22.1465	18.7466		1.46667	11.8	128			LM	6		4.0794	1.7675		7.6333	22.6	183.333			LM	6		12.2222	8.1077		7.6333	22.6	183.333			LM	5			25.313	13.9697		7.6333	22.6	183.333
LM	7		165.76	62.4997	23.828		2.73333	10.4667	105.333			LM	7	20.5102	4.4748	1.5772		1.4667	11.8	128			LM	7	3.7141	5.8256	4.2387		1.4667	11.8	128			LM	6		134.992	11.8461	12.9306		1.4667	11.8	128
MN			123.555	36.7888	18.2608		3.05111	13.8389	129.562			MN		10.9777	2.2635	0.8989		2.7333	10.4667	105.333			MN		17.1422	7.8135	4.4956		2.7333	10.4667	105.333			LM	7		137.64	52.4226	18.4335		2.7333	10.4667	105.333
SEM			15.3472	7.55226	1.89767		0.796042	1.69381	12.0771			SEM		14.46	3.06486	1.18923		3.70571	15.0905	129.562			SEM		11.0465	8.16281	4.83507		3.70571	15.0905	129.562			MN			98.0481	26.2505	13.0342		3.70571	15.0905	129.562
														3.0421	0.580548	0.256341		0.796038	1.69381	12.0771					3.1435	1.92033	1.2117		0.796038	1.69381	12.0771			SEM			16.9792	7.12313	2.11037		0.796038	1.69381	12.0771
OM	1		153.101	66.8716	21.0791		3.23333	17.9	131.233			OM	1										OM	1
OM	2		166.019	121.055	23.0581		2.63333	12.0333	135.333			OM	2	27.3605	7.06667	1.48117		3.2333	17.9	131.233			OM	2	3.01826	4.22011	4.08128		3.2333	17.9	131.233			OM	1		93.1	54.2	13.3		3.2333	17.9	131.233
OM	3		92.5152	63.5458	23.2141		9.43333	68.2	210			OM	3	26.901	5.32888	1.22578		2.6333	12.0333	135.333			OM	3	28.9149	15.769	4.85974		2.6333	12.0333	135.333			OM	2		107	99.9574	16.9726		2.6333	12.0333	135.333
OM	4		151.315	71.1097	48.6431		13.6	37.5	199			OM	4	12.5957	7.2305	0.9324		9.4333	68.2	210			OM	4	15.3221	10.5088	7.508		9.4333	68.2	210			OM	3		64.5974	45.8065	14.7738		9.4333	68.2	210
OM	5		129.709	56.3419	29.4528		12.3667	27.2	156			OM	5	10.7697	11.314	4.183		13.6	37.5	199			OM	5	18.6373	17.4173	11.2301		13.6	37.5	199			OM	4		121.908	42.3784	33.23		13.6	37.5	199
OM	6		248.438	130.535	59.7022		8.06667	24	161			OM	6	9.6423	0.1	0.1855		12.3667	27.2	156			OM	6	11.6665	6.35336	7.20796		12.3667	27.2	156			OM	5		108.4	54.2	29.2		12.3667	27.2	156
OM	7		141.773	99.1814	33.3045		2.9	12.9667	131.667			OM	7	21.6278	6.27655	5.39983		8.0667	24	161			OM	7	11.9782	12.8361	9.5461		8.0667	24	161			OM	6		214.9	111.422	44.8		8.0667	24	161
MN			154.696	86.9487	34.0648		7.4619	28.5429	160.605			MN		18.5505	20.7262	0.4589		2.9	12.9667	131.667			MN		16.3775	5.6474	2.4541		2.9	12.9667	131.667			OM	7		106.845	72.8077	30.3915		2.9	12.9667	131.667
SEM			17.9865	11.2875	5.56169		1.74569	7.40626	12.2223			SEM		18.2068	8.29183	1.98094		7.4619	28.5429	160.605			SEM		15.1307	10.3931	6.69818		7.4619	28.5429	160.605			MN			116.679	68.6818	26.0954		7.4619	28.5429	160.605
														2.80878	2.42173	0.75589		1.74569	7.40626	12.2223					2.97826	1.95891	1.17316		1.74569	7.40626	12.2223			SEM			17.7295	10.3009	4.37522		1.74569	7.40626	12.2223

## Sheet: Figure 3
			systemic palmitate release				insulin concentrations							single leg palmitate release				insulin concentrations				% leg palmitate release (both legs)							splanchnic palmitate release				insulin concentrations				% splanchnic release
			interval				interval							interval				interval				interval							interval				interval				interval
group	number		base	low dose insulin	high dose insulin		base	low dose insulin	high dose insulin			group	number	base	low dose insulin	high dose insulin		base	low dose insulin	high dose insulin		base	low dose insulin	high dose insulin			group	number	base	low dose insulin	high dose insulin		base	low dose insulin	high dose insulin		base	low dose insulin	high dose insulin
LW	1		108.688	26.01	12.583		5	15.6	87.8333			LW	1	8.7724	1.1227	0.6116		5	15.6	87.8333		0.161423	0.0863284	0.0972105			LW	1	3.9839	3.4297	3.0038		5	15.6	87.8333		0.0366543	0.131861	0.238719
LW	2		165.418	91.0542	21.0936		3.6	15.5667	98.7			LW	2	33.0057	21.1753	2.2786		3.6	15.5667	98.7		0.399058	0.465113	0.216046			LW	2	16.8814	0.882841	4.02026		3.6	15.5667	98.7		0.102053	0.00969578	0.190591
LW	3		271.059	108.424	26.7241		4.06667	14.9333	99.8667			LW	3	37.3263	11.675	1.6716		4.0667	14.9333	99.8667		0.275411	0.215359	0.1251			LW	3	3.9661	9.0439	6.3223		4.0667	14.9333	99.8667		0.0146319	0.0834127	0.236577
LW	4		153.677	26.6146	15.821		3.13333	10.8	78.0667			LW	4	11.8118	2.5687	0.8401		3.1333	10.8	78.0667		0.153723	0.193029	0.106201			LW	4	1.3	4.8661	2.5783		3.1333	10.8	78.0667		0.00845931	0.182836	0.162967
LW	5		132.325	140.427	75.6145		2.5	8.9	68.9333			LW	5	13.288	24.234	3.5024		2.5	8.9	68.9333		0.200838	0.345147	0.0926383			LW	5	4.3968	0.1	7.2744		2.5	8.9	68.9333		0.0332272	0.000712114	0.0962038
LW	6		222.659	50.3224	29.964		3.96667	18.4667	87.7667			LW	6	14.376	4.2509	4.1209		3.9667	18.4667	87.7667		0.12913	0.168947	0.275056			LW	6	11.9864	5.7197	1.9135		3.9667	18.4667	87.7667		0.053833	0.113661	0.0638599
LW	7		208.511	85.4894	21.449		3.00333	7.75333	73.2			LW	7	19.8099	9.4675	2.8721		3.0033	7.7533	73.2		0.190013	0.221489	0.267808			LW	7	8.4615	19.8726	5.4895		3.0033	7.7533	73.2		0.0405806	0.232457	0.255933
OW	1		237.443	69.6845	26.1672		4.53333	9.9	76.6333			OW	1	15.5176	5.3539	1.0323		4.5333	9.9	76.6333		0.130706	0.153661	0.0789002			OW	1	9.87829	6.53516	4.24963		4.5333	9.9	76.6333		0.0416027	0.0937822	0.162403
OW	2		261.167	160.261	60.7888		10	26.6667	91.5667			OW	2	16.3989	10.4195	0.129227		10	26.6667	91.5667		0.125582	0.130032	0.00425169			OW	2	59.016	32.4724	0.299719		10	26.6667	91.5667		0.225971	0.202622	0.0049305
OW	3		365.264	263.211	97.9569		9.93333	14.2	78.9667			OW	3	25.9359	5.43436	0.819133		9.9333	14.2	78.9667		0.142012	0.0412928	0.0167244			OW	3	11.3398	21.4408	10.2444		9.9333	14.2	78.9667		0.0310456	0.0814587	0.104581
OW	4		373.033	172.169	39.4976		8.36667	24.2	118			OW	4	46.7826	17.6292	5.5329		8.36667	24.2	118		0.250823	0.204789	0.280164			OW	4	38.4084	9.7524	4.8072		8.36667	24.2	118		0.102963	0.0566443	0.121709
OW	5		231.542	154.362	28.8142		7.77	11.6667	110.667			OW	5	14.4	11.6451	5.31556		7.77	11.6667	110.667		0.124383	0.150881	0.368955			OW	5	50.8	19.8147	18.1038		7.77	11.6667	110.667		0.219398	0.128365	0.628294
OW	6		215.925	34.1812	13.7896		2.13333	6.63333	51.9			OW	6	28.4304	6.9529	5.5116		2.1333	6.6333	51.9		0.263336	0.406827	0.799385			OW	6	20.5751	13.4665	12.8492		2.1333	6.6333	51.9		0.0952882	0.393974	0.931804
OW	7		169.109	97.905	34.2367		8.20667	13.4	84.8			OW	7	23.185	19.487	4.5277		8.2067	13.4	84.8		0.274202	0.39808	0.264494			OW	7	16.9333	13.3387	8.7449		8.2067	13.4	84.8		0.100133	0.136241	0.255425
LM	1		142.374	64.2981	15.1866		3.36667	17.4	150.667			LM	1	8.7222	4.4202	0.6738		3.3667	17.4	150.667		0.122525	0.137491	0.0887361			LM	1	8.9778	6.5614	2.863		3.3667	17.4	150.667		0.0630577	0.102047	0.188521
LM	2		95.6794	36.5405	17.3704		4.86667	12.4333	82.7667			LM	2	27.3335	4.0214	1.6556		4.8667	12.4333	82.7667		0.571356	0.220106	0.190624			LM	2	23.4551	17.4379	9.9971		4.8667	12.4333	82.7667		0.245143	0.477221	0.575526
LM	3		73.113	19.713	23.5752		4.07333	18.5667	126.5			LM	3	13.4452	1.0658	1.745		4.0733	18.5667	126.5		0.367793	0.108131	0.148037			LM	3	8.2031	2.3535	0.5427		4.0733	18.5667	126.5		0.112198	0.119388	0.02302
LM	4		105.184	15.5349	10.8577		1.8	12.3667	130.333			LM	4	5.7713	1.1289	0.0066067		1.8	12.3667	130.333		0.109737	0.145337	0.00121696			LM	4	4.7864	4.9256	3.6007		1.8	12.3667	130.333		0.0455049	0.317066	0.331625
LM	5			41.6145	23.8448		7.63333	22.6	183.333			LM	5		4.0794	1.7675		7.6333	22.6	183.333			0.196057	0.14825			LM	5		12.2222	8.1077		7.6333	22.6	183.333			0.293701	0.34002
LM	6		159.217	22.1465	18.7466		1.46667	11.8	128			LM	6	20.5102	4.4748	1.5772		1.4667	11.8	128		0.257639	0.404109	0.168265			LM	6	3.7141	5.8256	4.2387		1.4667	11.8	128		0.0233273	0.263048	0.226105
LM	7		165.76	62.4997	23.828		2.73333	10.4667	105.333			LM	7	10.9777	2.2635	0.8989		2.7333	10.4667	105.333		0.132453	0.0724324	0.0754491			LM	7	17.1422	7.8135	4.4956		2.7333	10.4667	105.333		0.103416	0.125017	0.188669
OM	1		153.101	66.8716	21.0791		3.23333	17.9	131.233			OM	1	27.3605	7.06667	1.48117		3.2333	17.9	131.233		0.357419	0.21135	0.140535			OM	1	3.01826	4.22011	4.08128		3.2333	17.9	131.233		0.0197142	0.0631077	0.193618
OM	2		166.019	121.055	23.0581		2.63333	12.0333	135.333			OM	2	26.901	5.32888	1.22578		2.6333	12.0333	135.333		0.324073	0.0880405	0.106321			OM	2	28.9149	15.769	4.85974		2.6333	12.0333	135.333		0.174166	0.130263	0.21076
OM	3		92.5152	63.5458	23.2141		9.43333	68.2	210			OM	3	12.5957	7.2305	0.9324		9.4333	68.2	210		0.272295	0.227568	0.0803303			OM	3	15.3221	10.5088	7.508		9.4333	68.2	210		0.165617	0.165374	0.323424
OM	4		151.315	71.1097	48.6431		13.6	37.5	199			OM	4	10.7697	11.314	4.183		13.6	37.5	199		0.142348	0.318213	0.171987			OM	4	18.6373	17.4173	11.2301		13.6	37.5	199		0.123169	0.244936	0.230867
OM	5		129.709	56.3419	29.4528		12.3667	27.2	156			OM	5	9.6423	0.1	0.1855		12.3667	27.2	156		0.148676	0.00354975	0.0125964			OM	5	11.6665	6.35336	7.20796		12.3667	27.2	156		0.0899434	0.112764	0.244729
OM	6		248.438	130.535	59.7022		8.06667	24	161			OM	6	21.6278	6.27655	5.39983		8.0667	24	161		0.17411	0.0961663	0.180892			OM	6	11.9782	12.8361	9.5461		8.0667	24	161		0.048214	0.0983344	0.159895
OM	7		141.773	99.1814	33.3045		2.9	12.9667	131.667			OM	7	18.5505	20.7262	0.4589		2.9	12.9667	131.667		0.261692	0.417946	0.0275579			OM	7	16.3775	5.6474	2.4541		2.9	12.9667	131.667		0.115519	0.0569401	0.0736868

## Sheet: Figure 4
		Arterial palmitate specific activity				Hepatic vein palmitate specific activity				hepatic FFA delivery % from visceral fat
		base	low dose insulin	high dose insulin		base	low dose insulin	high dose insulin		base	low dose insulin	high dose insulin		CT visceral fat area (cm2)
group	number	FA SA	FA SA	FA SA		HV SA	HV SA	HV SA		Base	Low ins	High ins
LW	1	7.55146	31.5554	65.2274		7.06778	19.4986	25.876		0.0640519	0.382084	0.603295		31.67
LW	2	3.3027	6	25.9		2.9	5.9	12.4		0.121931	0.0166667	0.521236		17.5
LW	3	2.8	7	28.4		2.7	5.6	12.7		0.0357143	0.2	0.552817		52.85
LW	4	4.39153	25.3574	42.6571		4.3	14.5971	21.9237		0.0208424	0.424345	0.486049		11.15
LW	5	5.2	4.9	9.1		4.8	5	5.2		0.0769231	-0.0204082	0.428571		28
LW	6	2.6453	11.7045	19.6568		2.4	8.64889	15.5692		0.092729	0.261063	0.20795		21.84
LW	7	2.87	7	27.9		2.7	3.4	11.5		0.0592334	0.514286	0.587814		19.98
OW	1	2.7	9.2	24.5		2.4	6.4	11.8		0.111111	0.304348	0.518367		111.98
OW	2	2.7	4.4	16.3		1.8	2.8	11.2		0.333333	0.363636	0.312883		128.6
OW	3	2.2259	3.08893	8.3		1.97432	2.1	3.8		0.113025	0.320154	0.542169		131
OW	4	1.8	9.58618	18.3379		1.2	6.5934	8.04345		0.333333	0.312197	0.561376		114.17
OW	5	3.1935	4.2	22.5		2.06696	3.1	6.1		0.35276	0.261905	0.728889		118.75
OW	6	4.1	25.9	64.2		3.4	10.9	11.4		0.170732	0.579151	0.82243		31.5
OW	7	3.3	5.7	16.3		2.6	4.2	7.5		0.212121	0.263158	0.539877		166.02
LM	1	5.6	12.4	52.5		4.4	8.2	18.1		0.214286	0.33871	0.655238		108.95
LM	2	6.1	15.9725	33.6		5.1	9.3	14		0.163934	0.41775	0.583333		51.76
LM	3	7.9	29.3	24.5		5.9	15.2	22		0.253165	0.481229	0.102041		54.89
LM	4	4.8	32.5	46.5		4.2	13.2	16.1		0.125	0.593846	0.653763		129.64
LM	5		15.7	27.4			7.9	10.4			0.496815	0.620438		64.16
LM	6	4.48004	32.2081	38.0494		4.10634	12.0007	12.5601		0.0834148	0.627401	0.669902		33.55
LM	7	4.6	12.2	32		3.4	7.8	14.7		0.26087	0.360656	0.540625		174.2
OM	1	3.8	8.7	27.6		3	7.59894	15.3		0.210526	0.126559	0.445652		163
OM	2	3.5	4.8	25.2		2.5	3.2	10.4		0.285714	0.333333	0.587302		151.72
OM	3	6.8	9.9	27.1		3.7	5.8	7.5		0.455882	0.414141	0.723247		174.77
OM	4	3.56004	7.57545	11.0743		2.17801	3.62844	4.4956		0.388207	0.521027	0.594051		328.22
OM	5	1.8	3.9	17		1.2	2.9	7.1		0.333333	0.25641	0.582353		187.77
OM	6	3.1	5.9	12.9		2.7	3.9	5.9		0.129032	0.338983	0.542636		313.6
OM	7	3.97507	5.6821	16.9214		2.98995	4.72174	10.9413		0.247825	0.169016	0.353405		175.68

## Sheet: Table 1
			Age	Ht	Wt	BMI	W/H	Trig	Glucose	Fat%	LBM	Fat mass (kg)	Leg fat (g)	Leg FFM (g)		CT visc	CT subq
group	number
LW	1		29	155.6	55.1	22.7579	0.797814	170	87	32.2	37.4	17.7422	6708	12104		31.67	58.89
LW	2		29	185	75	21.9138	0.808081	63	96	30.7	49.1	23.025	9331	18223		17.5	96.63
LW	3		23	168.4	70.7	24.9307	0.787565	60	72	35.6	46.3	25.1692	9290	15001		52.85	142.17
LW	4		28	172	53	17.9151	0.79	93	82	19.5	42.8	10.335	4945	14318		11.15	17.31
LW	5		32	166	58	21.048	0.7	72	95	33.4	39.8	19.372	8337	13779		28.3	166.7
LW	6		22	173.2	61	20.3345	0.703518	92	79	28.8	41.6	17.568	6668	15353		21.84	89.48
LW	7		29	166.3	64.5	23.3225	0.797814	116	87	34.3	39.1	22.1235	9556	14677		19.98	95.57
mean			27.4286	169.5	62.4714	21.7461	0.769256	95.1429		30.6429	42.3	19.3336	7833.57	14779.3		26.1843	95.25
SD			3.59894	8.91721	8.11372	2.26699	0.0465868	38.4206		5.4089	4.15291	4.86639	1758.46	1853.75		13.5674	49.5624
OW	1		35	165	88	32.3232	0.85	77	68	44.9	47.6	39.512	13477	13217		111.98	418.75
OW	2		25	169	106	37.1135	0.96	119	96	49.4	53.7	52.364	18531	17705		128.6	636.6
OW	3		26	159	84.6	33.4639	0.86758	193	89	48.7	44.1	41.2002	13578	13980		131	241
OW	4		22	173	111	37.0878	0.948718	159	86	49.3	53.7	54.723	19563	19151		114.17	455.13
OW	5		44	168.4	99.6	35.1217	0.95671	148	95	47.2	49.3	47.0112	12361	13056		118.75	407.14
OW	6		32	170	95	32.872	0.96	131	89	40.5	56.5	38.475	19970	18619		31.5	263.26
OW	7		36	165.7	97.7	35.5836	0.974138		96	41	53.4	40.057	9666	17177		166.02	507.1
mean			31.4286	167.157	97.4143	34.7951	0.931021	137.833		45.8571	51.1857	44.7632	15306.6	16129.3		114.574	418.426
SD			7.65631	4.48102	9.32567	1.95536	0.0501679	39.2348		3.81875	4.32837	6.63304	4022.63	2628.56		40.9041	136.927
LM	1		30	176.5	71.2	22.8555	0.89011	241	88	22	54.8	15.664	4266	17890		108.95	116.24
LM	2		27	195	79	20.7758	0.82	100	89	24	59.3	18.96	6699	20352		51.76	100.46
LM	3		32	173.6	63.9	21.2032	0.802083		98	18.3	49	11.6937	4169	16590		54.89	58.25
LM	4		40	185.1	88.5	25.8304	0.847619	88	97	26.4	65	23.364	8763	23208		129.64	130.84
LM	5		22	178	84	26.5118	0.89	254	84	17.1	67.9	14.364	4931	22951		64.16	58.77
LM	6		29	173	72	24.0569	0.880435	99	79	14.5	60.8	10.44	4087	20926		33.55	53.21
LM	7		34	177	78	24.8971	0.89		86	19.5	61.8	15.21	5184	19889		174.2	165.6
mean			30.5714	179.743	76.6571	23.733	0.860035	156.4		20.2571	59.8	15.6708	5442.71	20258		88.1643	97.6243
SD			5.65264	7.80766	8.32343	2.21719	0.0370401	83.4224		4.12911	6.31849	4.37993	1721.25	2436.1		50.9015	43.0333
OM	1		28	182	103.4	31.216	0.943662	323	83	25.8	71.2	26.6772	8541	24473		163	216
OM	2		42	177	93.7	29.9084	0.975	116	94	30.5	65.5	28.5785	9974	21245		151.72	242.02
OM	3		34	185.7	101.7	29.4915	0.981043	192		30.1	67.6	30.6117	9814	24115		174.77	291.22
OM	4		49	169	104	36.4133	0.98	468	85	31.3	71.4	32.552	9598	21854		328.22	266.29
OM	5		26	180	128	39.5062	0.96	227	90	39.8	74.4	50.944	18178	24638		187.77	442.7
OM	6		38	181	111	33.8817	1.03211	326	92	31.1	72.3	34.521	10556	23055		313.6	286.43
OM	7		44	173.5	92.5	30.7286	0.932692	226	86	27.6	63.3	25.53	7848	21956		175.68	247.83
mean			37.2857	178.314	104.9	33.0208	0.972072	268.286		30.8857	69.3857	32.7735	10644.1	23048		213.537	284.641
SD			8.45999	5.62507	11.9953	3.76308	0.0323009	114.538		4.41793	4.00642	8.6137	3445.8	1388.41		74.3192	74.4413

## Sheet: Table 2
Table 2 data			REE1 (40-60)	RER	REE2 (160-180)	RER	REE3 (280-300)	RER						leg				splanchnic
group	number													interval				interval
														base	low dose insulin	high dose insulin		base	low dose insulin	high dose insulin
LW	1		1370	0.84	1280	0.86	1350	0.91			LW	1		266.251	192.199	239.376		786.962	727.47	726.558
LW	2		1920	0.77	1680	0.71	1760	0.82			LW	2		411	588.202	635.809		1281.96	1393.96	1117.82
LW	3		1570	0.76	1640	0.8	1640	0.87			LW	3		512.322	463.294	357.488		925.423	983.035	1155.21
LW	4		1390	0.81	1350	0.85	1430	0.88			LW	4		216	309	287		842	664	696
LW	5		1410	0.82	1460	0.86	1550	0.94			LW	5		184.212	265.202	244.23		732.806	686.607	684.419
LW	6		1440	0.79	1380	0.91	1560	1			LW	6		394.805	398.681	620		827.941	977.545	836.213
LW	7		1700	0.73	1680	0.77	1780	0.88			LW	7		460.681	380.353	441.348		1139.16	866.392	872.791
OW	1		1570	0.77	1530	0.84	1630	0.9			OW	1		219.9	230.6	256.643		710.1	640.975	845.823
OW	2		1720	0.74	1770	0.84	1840	0.91			OW	2		290.687	391.943	463.159		1243.24	1221.49	1074.21
OW	3		1740	0.72	1670	0.77	1690	0.86			OW	3		307.237	263.141	349.7		842.82	735.939	787.3
OW	4		2150	0.77	2080	0.79	2110	0.86			OW	4		497.923	418.821	445.652		933.753	706.962	687.9
OW	5		1620	0.71	1610	0.75	1680	0.85			OW	5		275.845	222.721	286.976		838.757	717.799	759.557
OW	6		1530	0.78	1440	0.79	1760	0.94			OW	6		339.443	360.674	523.249		1189.64	1156.82	1220.58
OW	7		2002	0.77	1900	0.76	1890	0.81			OW	7		321	361	353		901	1114	1157
LM	1		1480	0.77	1610	0.84	1550	0.89			LM	1		231.051	239.674	227.265		673.575	733.778	704.751
LM	2		1870	0.8	1790	0.88	1840	0.95			LM	2		372.683	301.78	415.571		1165.12	1202.95	1288.56
LM	3		1560	0.8	1440	0.8	1630	0.87			LM	3		226.96	245.495	198.426		556.74	596.419	901.433
LM	4		1990	0.74	1990	0.81	2200	0.85			LM	4		220	217.199	548.595		807.839	837.815	1001.38
LM	5		1790	0.77	1770	0.86	1970	0.94			LM	5		489.675	492.963	448.409		777.253	845.395	895.045
LM	6		1610	0.81	1630	0.86	1700	0.87			LM	6		254.934	260.332	270.175		670.337	755.663	812.403
LM	7		1710	0.81	1690	0.87	1890	1			LM	7		167	183.828	301.253		837.092	918	1052.6
OM	1		2310	0.74	2220	0.77	2380	0.82			OM	1		318	461	439		977	1235	1205
OM	2		2170	0.73	1990	0.74	2120	0.85			OM	2		445.487	258.422	313.411		1010	787.136	803.368
OM	3		1880	0.73	2180	0.79	2105	0.83			OM	3		259.736	371.39	227.63		560.162	818.548	780.52
OM	4		1980	0.71	1960	0.73	2140	0.78			OM	4		204	260	316		581	605.5	630
OM	5		2250	0.77	2160	0.83	2240	0.83			OM	5		273.341	387.5	313.934		824.436	772.652	772.652
OM	6		2060	0.79	2070	0.85	2200	0.86			OM	6		668.859	236.548	368.17		1190.14	981	1196.74
OM	7		1570	0.71	1720	0.73	1840	0.8			OM	7		250.426	261.646	285.426		741.709	622.196	764

## Sheet: Table 3
Palmitate uptake			spl uptake			Leg uptake 2 legs				IC50 values can be calculated from the data for table 2
			base	ins 1	ins 2
LW	1		20.1146	5.10355	2.37155	13.0673	3.68453	1.81601
LW	2		50.6358	28.762	6.14412	33.0654	25.8809	5.82883
LW	3		61.3423	22.8064	6.89992	52.1105	20.5703	4.84471
LW	4		10.4667	3.22658	2.88724	4.69532	2.60976	1.73913
LW	5		10.2593	16.6327	14.3924	13.6813	26.5093	10.0333
LW	6		81.6756	16.0043	4.99931	32.2556	10.2486	9.72768
LW	7		45.9704	23.3381	2.78386	15.7813	15.7401	4.59667
mean			40.0664	16.5534	5.78262	23.5224	15.0348	5.51233
sem			10.3432	3.59628	1.58213	6.18207	3.73707	1.26766
OW	1		46.3774	12.5603	3.1437	15.5983	9.96994	3.14257
OW	2		41.8224	26.8194	12.3438	23.9495	24.1877	10.0041
OW	3		63.2052	38.7866	9.45709	28.1082	19.0648	11.2157
OW	4		93.7799	24.4572	4.1193	64.9845	21.3535	5.45058
OW	5		-7.33913	8.04277	3.52029	30.0671	14.0251	2.5384
OW	6		95.4037	12.541	2.96248	31.1989	8.56789	2.86059
OW	7		57.5684	58.2329	11.7531	30.1915	24.3175	6.16082
mean			55.8311	25.92	6.75711	32.014	17.3552	5.9104
sem			13.2194	6.70766	1.60618	5.86474	2.47325	1.32298
LM	1		34.7757	10.7439	2.93351	15.0414	6.82724	1.7112
LM	2		70.5258	23.9951	7.0334	52.8037	12.1173	4.3917
LM	3		62.708	11.7173	17.7601	26.9358	7.9743	8.41098
LM	4		30.3949	5.93096	4.00121	11.7187	2.60531	3.4145
LM	5			12.5603	7.03361		14.37	7.4809
LM	6		38.6241	3.64044	3.30122	30.2433	2.86643	2.40636
LM	7		40.1622	14.0559	4.49559	18.5152	6.18146	2.82199
mean			46.1985	11.8063	6.65123	25.8763	7.56316	4.3768
sem			6.1839	2.47142	1.95431	5.65002	1.66428	0.978844
OM	1		44.0523	21.5101	7.21428	23.9504	13.2153	3.93414
OM	2		57.8009	32.3775	5.10075	43.0213	16.0846	4.26935
OM	3		28.4859	18.285	6.57135	20.9836	13.4211	2.82076
OM	4		44.5623	26.9772	10.8498	9.88469	18.5713	9.70664
OM	5		34.9497	12.0512	5.18262	20.9466	13.7798	4.07331
OM	6		42.6839	24.3138	11.1019	49.7329	12.4585	6.59738
OM	7		23.9491	13.9199	4.28127	7.56569	10.7312	2.72102
mean			39.4977	21.3478	7.186	25.155	14.0374	4.87466
sem			4.29633	2.73055	1.0458	5.98093	0.967234	0.939422

## Sheet: Table 4
These valued can be calculated from the data provided in the tab for figure 4 and table 2

## Sheet: Supplemental Fig 1
This data is provided in the tab for figure 2

## Sheet: Supplental Fig 2
Catecolamines concentrations		Epinephrine							Norepinephrine
Time		50	60	170	180	290	300		50	60	170	180	290	300
group	number
OM	1	17	12	20	23	27	18		129	139	181	164	198	176
OM	2	32	31	31	63	65	56		126	129	198	210	217	198
OM	3	19	20	40	28	24	81		159	147	212	171	203	226
OM	4	10	10	14	27	47	31		176	164	201	204	242	219
OM	5	10	10	23	21	20	33		92	80	120	132	142	131
OM	6	29	15	129	162	118	223		88	86	96	104	122	117
OM	7	66	71	69	46	38	55		154	161	184	221	223	215
LM	1	10	28	10	10	10	10		89	93	111	104	152	164
LM	2	42	30	84	90	85	86		291	299	311	265	233	220
LM	3	66	79	18	23	17			185	203	252	210	219
LM	4	16	17	13	27	42	51		139	131	23	162	251	239
LM	5	39	40	47	122	50	91		90	94	123	187	133	169
LM	6	51	45	48	66	55	22		93	72	153	158	149	117
LM	7	32	47	42	42	40	40		65	76	108	100	107	112
Lean Women
LW	1	29	28	33	23	23	17		141	138	144	145	162	171
LW	2	48	40	65	68	58	58		124	91	139	156	76	128
LW	3	10	10	31	33	175	139		134	105	189	190	195	169
LW	4	26	40	59	122	155	221		93	107	173	192	172	150
LW	5	47	49	131	117	159	132		147	171	164	169	213	205
LW	6	56	97	104	103	166	216		10	163	187	179	261	322
LW	7	33	38	46	36	39	50		168	177	227	281	283	263
OW	1	13	24	25	21	26	32		74	71	100	106	107	110
OW	2	18	10	18	22	21	45		60	57	52	53	87	173
OW	3	34	30	35	31	52	53		97	97	102	115	132	138
OW	4	10	14	10	12	10	15		66	72	83	83	92	98
OW	5	10	10	10	10	32	41		100	119	134	126	150	147
OW	6	25	18	16	21	19	23		57	85	93	90	92	76
OW	7	15	14	21		29	32		126	130	126		143	151
